# Supplementary material for: 5′-tRF-19-Q1Q89PJZ Suppresses the Proliferation and Metastasis of Pancreatic Cancer Cells via Regulating Hexokinase 1-Mediated Glycolysis
Source: Biomolecules. 2023 Oct 12;13(10):1513. doi: 10.3390/biom13101513 (PMC10605356; doi:10.3390/biom13101513)
Supplement: Supplementary file 1 [file biomolecules-13-01513-s001.zip]

Archive with 1 entries (1 files):
- biomolecules-2523299-supplementary.pdf
